# Supplementary material for: Chemotherapy and Radiotherapy Long-Term Adverse Effects on Oral Health of Childhood Cancer Survivors: A Systematic Review and Meta-Analysis
Source: Cancers (Basel). 2023 Dec 25;16(1):110. doi: 10.3390/cancers16010110 (PMC10777916; doi:10.3390/cancers16010110)
Supplement: Supplementary file 1 [file cancers-16-00110-s001.zip]

Archive with 1 entries (1 files):
- cancers-2776218-supplementary.pdf
